# Supplementary material for: Direct Pattern Growth of Carbon Nanomaterials by Laser Scribing on Spin-Coated Cu-PI Composite Films and Their Gas Sensor Application
Source: Materials (Basel). 2021 Jun 18;14(12):3388. doi: 10.3390/ma14123388 (PMC8235262; doi:10.3390/ma14123388)
Supplement: Supplementary file 1 [file materials-14-03388-s001.zip]

Archive with 2 entries (2 files):
- Suppelemtary-materials-1265823/Laser assisted CVD system.mp4
- Suppelemtary-materials-1265823/Supplementary materials-1265823 .pdf
